# Supplementary material for: Combination of PKCδ Inhibition with Conventional TKI Treatment to Target CML Models
Source: Cancers (Basel). 2021 Apr 2;13(7):1693. doi: 10.3390/cancers13071693 (PMC8038300; doi:10.3390/cancers13071693)
Supplement: Supplementary file 1 [file cancers-13-01693-s001.zip]

Archive with 3 entries (2 files):
- cancers-1161399-supplementary-proof/
- cancers-1161399-supplementary-proof/cancers-1161399- Supplementary-proof.docx
- cancers-1161399-supplementary-proof/Figure S14.pdf
